# Supplementary material for: A Ca2+/Calmodulin-Interacting IQD Hub in Tartary Buckwheat: Genome-Wide FtIQD Analysis and Characterization of FtIQD19
Source: Plants (Basel). 2026 Apr 15;15(8):1212. doi: 10.3390/plants15081212 (PMC13119371; doi:10.3390/plants15081212)
Supplement: Supplementary file 1 [file plants-15-01212-s001.zip]

Archive with 2 entries (2 files):
- plants-4221141-supplementary figures.pdf
- plants-4221141-supplementary tables.pdf
